# Supplementary material for: The Deubiquitinase OTUB1 Is a Key Regulator of Energy Metabolism
Source: Int J Mol Sci. 2022 Jan 28;23(3):1536. doi: 10.3390/ijms23031536 (PMC8836018; doi:10.3390/ijms23031536)
Supplement: Supplementary file 1 [file ijms-23-01536-s001.zip]

Archive with 1 entries (1 files):
- ijms-1565677-supplementary.pdf
